# Supplementary material for: A revision of the Neotropical genus Paraberismyia Woodley (Diptera, Stratiomyidae, Beridinae) with three new species
Source: Zookeys. 2013 Nov 20;(353):25–45. doi: 10.3897/zookeys.353.6301 (PMC3837483; doi:10.3897/zookeys.353.6301)
Supplement: XML Treatment for Paraberismyia [file zookeys.353.6301-treatment1.xml]

<!DOCTYPE tp:taxon-treatment
  PUBLIC "-//TaxonX//DTD Taxonomic Treatment Publishing DTD v0 20100105//EN" "tax-treatment-NSO.dtd">
<tp:taxon-treatment xmlns:tp="http://www.plazi.org/taxpub"><tp:treatment-meta><mixed-citation publication-type="journal"><person-group><name><surname>Woodley</surname><given-names>Norman E.</given-names></name></person-group><article-title>A revision of the Neotropical genus <italic>Paraberismyia</italic> Woodley (Diptera, Stratiomyidae, Beridinae) with three new species</article-title><source>Zookeys</source><day>20</day><month>11</month><year>2013</year><volume>2013</volume><issue>353</issue><fpage>25</fpage><lpage>45</lpage><pub-id pub-id-type="doi">10.3897/zookeys.353.6301</pub-id></mixed-citation></tp:treatment-meta><tp:nomenclature><tp:taxon-name>
                        <tp:taxon-name-part taxon-name-part-type="genus">Paraberismyia</tp:taxon-name-part>
                        <object-id xmlns:xlink="http://www.w3.org/1999/xlink" xlink:type="simple">http://species-id.net/wiki/Paraberismyia</object-id>
                    </tp:taxon-name><tp:taxon-authority>Woodley, 1995</tp:taxon-authority><tp:nomenclature-citation-list><tp:nomenclature-citation><tp:taxon-name>Paraberismyia</tp:taxon-name><comment><xref ref-type="bibr" rid="B3">Woodley 1995</xref>: 134. Type species, <italic><tp:taxon-name>Paraberismyia tzontehuitza</tp:taxon-name></italic> Woodley, by original designation.</comment></tp:nomenclature-citation></tp:nomenclature-citation-list></tp:nomenclature><tp:treatment-sec sec-type="Diagnosis"><title>Diagnosis.</title><p><xref ref-type="bibr" rid="B3">Woodley (1995)</xref> fully diagnosed and described <!--PageBreak--><italic><tp:taxon-name>Paraberismyia</tp:taxon-name></italic> within the context of the world fauna of <tp:taxon-name>Beridinae</tp:taxon-name>. It may be separated from all other world genera of beridines except <italic><tp:taxon-name>Allognosta</tp:taxon-name></italic> Osten Sacken and <italic><tp:taxon-name>Berismyia</tp:taxon-name></italic> Giglio-Tos by having distinct hair-like setae around the apical margin of the first antennal flagellomere. <italic><tp:taxon-name>Paraberismyia</tp:taxon-name></italic> may be separated from <italic><tp:taxon-name>Allognosta</tp:taxon-name></italic> because it possesses denticles on the posterior margin of the scutellum, which <italic><tp:taxon-name>Allognosta</tp:taxon-name></italic> lacks. <italic><tp:taxon-name>Allognosta</tp:taxon-name></italic> is also not known to occur in Mexico or Central America. Species of <italic><tp:taxon-name>Berismyia</tp:taxon-name></italic> overlap in distribution with <italic><tp:taxon-name>Paraberismyia</tp:taxon-name></italic>. <italic><tp:taxon-name>Berismyia</tp:taxon-name></italic> are drab colored flies with a brownish to black mesonotum with at most faint metallic reflections and a dark brownish to black, unicolorous abdomen, whereas <italic><tp:taxon-name>Paraberismyia</tp:taxon-name></italic> are more brightly colored with a distinctly metallic mesonotum and an abdomen that is bicolored. Also, all known species of <italic><tp:taxon-name>Berismyia</tp:taxon-name></italic> (including several that are undescribed) have the genital capsule with a very long, narrow, posteromedial process on the synsternite that is sharply acute apically (<xref ref-type="bibr" rid="B3">Woodley 1995</xref>: 191, fig. 126), while in <italic><tp:taxon-name>Paraberismyia</tp:taxon-name></italic> this process is shorter, broader, and has a rounded apex (<xref ref-type="fig" rid="F5">Figs 11</xref>, <xref ref-type="fig" rid="F8">20</xref>, <xref ref-type="fig" rid="F11">29</xref>).</p></tp:treatment-sec><tp:treatment-sec sec-type="Remarks"><title>Remarks.</title><p>The species of <italic><tp:taxon-name>Paraberismyia</tp:taxon-name></italic> are very similar in general structure, differing mainly in characters of coloration and the male terminalia. The coloration differences are very consistent and therefore can be used to accurately identify the species.</p></tp:treatment-sec><tp:treatment-sec sec-type="Key to species of Paraberismyia"><title>Key to species of <tp:taxon-name>Paraberismyia</tp:taxon-name></title><table-wrap content-type="key" position="anchor" orientation="portrait"><table><tbody><tr><td rowspan="1" colspan="1">1</td><td rowspan="1" colspan="1">Males (eyes contiguous on frons)</td><td rowspan="1" colspan="1">2</td></tr><tr><td rowspan="1" colspan="1">–</td><td rowspan="1" colspan="1">Females (eyes widely separated on frons)</td><td rowspan="1" colspan="1">4</td></tr><tr><td rowspan="1" colspan="1">2(1)</td><td rowspan="1" colspan="1">Wing cell <italic>cu</italic>p completely covered with microtrichia; at least distal half of hind basitarsus dark brown</td><td rowspan="1" colspan="1">3</td></tr><tr><td rowspan="1" colspan="1">–</td><td rowspan="1" colspan="1">Wing cell <italic>cu</italic>p not completely covered with microtrichia, extensively bare in basal half; hind basitarsus completely pale colored, at most with vague darkening of extreme apex</td><td rowspan="1" colspan="1"><italic><tp:taxon-name>Paraberismyia triunfo</tp:taxon-name></italic> sp. n.</td></tr><tr><td rowspan="1" colspan="1">3(2)</td><td rowspan="1" colspan="1">Dorsal half of anepisternum with bare, shiny area without tomentum; hind basitarsus completely dark brown, only vaguely pale at extreme base (<xref ref-type="fig" rid="F10">Fig. 27</xref>); wing cell r<sub>2+3</sub> infuscated, essentially concolorous with cell r<sub>4</sub></td><td rowspan="1" colspan="1"><italic><tp:taxon-name>Paraberismyia tzontehuitza</tp:taxon-name></italic> Woodley</td></tr><tr><td rowspan="1" colspan="1">–</td><td rowspan="1" colspan="1">Dorsal half of anepisternum completely covered with tomentum; hind basitarsus with basal one-third to one-half pale whitish yellow (<xref ref-type="fig" rid="F4">Fig. 9</xref>); wing cell r<sub>2+3</sub> weakly infuscated, obviously paler than cell r<sub>4</sub></td><td rowspan="1" colspan="1"><italic><tp:taxon-name>Paraberismyia mathisi</tp:taxon-name></italic> sp. n.</td></tr><tr><td rowspan="1" colspan="1">4(1)</td><td rowspan="1" colspan="1">Wing cell <italic>cu</italic>p completely covered with microtrichia; pleura yellowish to orangish, not obviously marked with darker coloration (<xref ref-type="fig" rid="F4">Figs 10</xref>, <xref ref-type="fig" rid="F10">28</xref>)</td><td rowspan="1" colspan="1">5</td></tr><tr><td rowspan="1" colspan="1">–</td><td rowspan="1" colspan="1">Wing cell <italic>cu</italic>p not completely covered with microtrichia, extensively bare in basal half; pleura with obvious dark markings or nearly completely dark (<xref ref-type="fig" rid="F1">Figs 2</xref>, <xref ref-type="fig" rid="F7">19</xref>)</td><td rowspan="1" colspan="1">6</td></tr><tr><td rowspan="1" colspan="1">5(4)</td><td rowspan="1" colspan="1">Lateral margins of upper frons bare, without tomentum (<xref ref-type="fig" rid="F2">Fig. 6</xref>); dorsal part of occiput (postocular orbit) only narrowly visible in profile with brownish gray tomentum that is not conspicuous (<xref ref-type="fig" rid="F10">Fig. 28</xref>); anepisternum on dorsal half with bare, shiny area</td><td rowspan="1" colspan="1"><italic><tp:taxon-name>Paraberismyia tzontehuitza</tp:taxon-name></italic> Woodley</td></tr><tr><td rowspan="1" colspan="1">–</td><td rowspan="1" colspan="1">Lateral margins of upper frons with bands of grayish tomentum along eye margins (<xref ref-type="fig" rid="F2">Fig. 4</xref>); dorsal part of occiput (postocular orbit) wide, easily visible in profile with conspicuous silvery gray tomentum (<xref ref-type="fig" rid="F4">Fig. 10</xref>); anepisternum on dorsal half completely covered with tomentum</td><td rowspan="1" colspan="1"><italic><tp:taxon-name>Paraberismyia mathisi</tp:taxon-name></italic> sp. n.</td></tr><tr><td rowspan="1" colspan="1">6(4)</td><td rowspan="1" colspan="1">Postalar callus, postpronotal lobe, and laterotergite yellowish orange; abdominal sternites 2–5 completely yellowish orange</td><td rowspan="1" colspan="1"><italic><tp:taxon-name>Paraberismyia chiapas</tp:taxon-name></italic> sp. n.</td></tr><tr><td rowspan="1" colspan="1">–</td><td rowspan="1" colspan="1">Postalar callus and postpronotal lobe with at least some dark brownish coloration, laterotergite black with bluish reflections; abdominal sternites 2–5 with distinct dark lateral markings</td><td rowspan="1" colspan="1"><italic><tp:taxon-name>Paraberismyia triunfo</tp:taxon-name></italic> sp. n.</td></tr><!--PageBreak--></tbody></table></table-wrap></tp:treatment-sec><tp:treatment-sec><!--Section generated to contain objects referenced in tp:taxon-treatment.--><fig id="F5" position="float" orientation="portrait"><label>Figures 11–15.</label><caption><p>Male terminalia of <italic><tp:taxon-name>Paraberismyia mathisi</tp:taxon-name></italic> Woodley. <bold>11</bold> Genital capsule, dorsal view <bold>12</bold> Gonostylus, lateral view <bold>13</bold> Phallic complex, dorsal view <bold>14</bold> Phallic complex, left lateral view <bold>15</bold> Epandrium and postgenital segments. Abbreviations: <italic>c</italic>, circus; <italic>ep</italic>, epandrium; <italic>ga</italic>, gonocoxal apodeme; <italic>gc</italic>, gonocoxite; <italic>gs</italic>, gonostylus; <italic>pps</italic>, posteromedial process of synsternite.</p></caption><graphic xmlns:xlink="http://www.w3.org/1999/xlink" xlink:href="ZooKeys-353-025-g005.jpg" position="float" orientation="portrait" xlink:type="simple"/></fig><fig id="F8" position="float" orientation="portrait"><label>Figures 20–24.</label><caption><p>Male terminalia of <italic><tp:taxon-name>Paraberismyia triunfo</tp:taxon-name></italic> Woodley. <bold>20</bold> Genital capsule, dorsal view <bold>21</bold> Gonostylus, lateral view <bold>22</bold> Phallic complex, dorsal view <bold>23</bold> Phallic complex, left lateral view <bold>24</bold> Epandrium and postgenital segments.</p></caption><graphic xmlns:xlink="http://www.w3.org/1999/xlink" xlink:href="ZooKeys-353-025-g008.jpg" position="float" orientation="portrait" xlink:type="simple"/></fig><fig id="F11" position="float" orientation="portrait"><label>Figures 29–33.</label><caption><p>Male terminalia of <italic><tp:taxon-name>Paraberismyia tzontehuitza</tp:taxon-name></italic> Woodley. <bold>29</bold> Genital capsule, dorsal view <bold>30</bold> Gonostylus, lateral view <bold>31</bold> Phallic complex, dorsal view <bold>32</bold> Phallic complex, left lateral view <bold>33</bold> Epandrium and postgenital segments.</p></caption><graphic xmlns:xlink="http://www.w3.org/1999/xlink" xlink:href="ZooKeys-353-025-g011.jpg" position="float" orientation="portrait" xlink:type="simple"/></fig><fig id="F10" position="float" orientation="portrait"><label>Figures 27–28.</label><caption><p>Left lateral views of <italic><tp:taxon-name>Paraberismyia tzontehuitza</tp:taxon-name></italic> Woodley. <bold>27</bold> Male (holotype) <bold>28</bold> Female (paratype).</p></caption><graphic xmlns:xlink="http://www.w3.org/1999/xlink" xlink:href="ZooKeys-353-025-g010.jpg" position="float" orientation="portrait" xlink:type="simple"/></fig><fig id="F4" position="float" orientation="portrait"><label>Figures 9–10.</label><caption><p>Left lateral views of <italic><tp:taxon-name>Paraberismyia mathisi</tp:taxon-name></italic> Woodley. <bold>9</bold> Male (paratype) <bold>10</bold> Female (paratype).</p></caption><graphic xmlns:xlink="http://www.w3.org/1999/xlink" xlink:href="ZooKeys-353-025-g004.jpg" position="float" orientation="portrait" xlink:type="simple"/></fig><fig id="F1" position="float" orientation="portrait"><label>Figures 1–2.</label><caption><p>Holotype female of <italic><tp:taxon-name>Paraberismyia chiapas</tp:taxon-name></italic> Woodley. <bold>1</bold> Dorsal view <bold>2</bold> Left lateral view.</p></caption><graphic xmlns:xlink="http://www.w3.org/1999/xlink" xlink:href="ZooKeys-353-025-g001.jpg" position="float" orientation="portrait" xlink:type="simple"/></fig><fig id="F7" position="float" orientation="portrait"><label>Figures 18–19.</label><caption><p>Left lateral views of <italic><tp:taxon-name>Paraberismyia triunfo</tp:taxon-name></italic> Woodley. <bold>18</bold> Male (paratype) <bold>19</bold> Female (paratype).</p></caption><graphic xmlns:xlink="http://www.w3.org/1999/xlink" xlink:href="ZooKeys-353-025-g007.jpg" position="float" orientation="portrait" xlink:type="simple"/></fig><fig id="F2" position="float" orientation="portrait"><label>Figures 3–6.</label><caption><p>Frontal view of female heads of <italic><tp:taxon-name>Paraberismyia</tp:taxon-name></italic> species. <bold>3</bold> <italic><tp:taxon-name>Paraberismyia chiapas</tp:taxon-name></italic> Woodley (holotype)<bold>4</bold> <italic><tp:taxon-name>Paraberismyia mathisi</tp:taxon-name></italic> Woodley (paratype)<bold>5</bold> <italic><tp:taxon-name>Paraberismyia triunfo</tp:taxon-name></italic> Woodley (paratype) <bold>6</bold> <italic><tp:taxon-name>Paraberismyia tzontehuitza</tp:taxon-name></italic> Woodley (paratype).</p></caption><graphic xmlns:xlink="http://www.w3.org/1999/xlink" xlink:href="ZooKeys-353-025-g002.jpg" position="float" orientation="portrait" xlink:type="simple"/></fig></tp:treatment-sec><ref-list><ref id="B3"><mixed-citation xmlns:xlink="http://www.w3.org/1999/xlink" xlink:type="simple"><person-group><name name-style="western"><surname>Woodley</surname><given-names>NE</given-names></name></person-group> (<year>1995</year>) <article-title>The genera of Beridinae (Diptera: Stratiomyidae).</article-title><source>Memoirs of the Entomological Society of Washington</source><volume>16</volume>: <fpage>1</fpage>-<lpage>231</lpage>.</mixed-citation></ref></ref-list></tp:taxon-treatment>
