# Supplementary material for: A revision of the Neotropical genus Paraberismyia Woodley (Diptera, Stratiomyidae, Beridinae) with three new species
Source: Zookeys. 2013 Nov 20;(353):25–45. doi: 10.3897/zookeys.353.6301 (PMC3837483; doi:10.3897/zookeys.353.6301)
Supplement: XML Treatment for Paraberismyia triunfo [file zookeys.353.6301-treatment4.xml]

<!DOCTYPE tp:taxon-treatment
  PUBLIC "-//TaxonX//DTD Taxonomic Treatment Publishing DTD v0 20100105//EN" "tax-treatment-NSO.dtd">
<tp:taxon-treatment xmlns:tp="http://www.plazi.org/taxpub"><tp:treatment-meta><mixed-citation publication-type="journal"><person-group><name><surname>Woodley</surname><given-names>Norman E.</given-names></name></person-group><article-title>A revision of the Neotropical genus <italic>Paraberismyia</italic> Woodley (Diptera, Stratiomyidae, Beridinae) with three new species</article-title><source>Zookeys</source><day>20</day><month>11</month><year>2013</year><volume>2013</volume><issue>353</issue><fpage>25</fpage><lpage>45</lpage><pub-id pub-id-type="doi">10.3897/zookeys.353.6301</pub-id></mixed-citation></tp:treatment-meta><tp:nomenclature><tp:taxon-name>
                        <tp:taxon-name-part taxon-name-part-type="genus">Paraberismyia</tp:taxon-name-part>
                        <tp:taxon-name-part taxon-name-part-type="species">triunfo</tp:taxon-name-part>
                        <object-id xmlns:xlink="http://www.w3.org/1999/xlink" content-type="zoobank" xlink:type="simple">http://zoobank.org/1E28150D-6BED-4C78-A7F0-389E016C4A6E</object-id>
                        <object-id xmlns:xlink="http://www.w3.org/1999/xlink" xlink:type="simple">http://species-id.net/wiki/Paraberismyia_triunfo</object-id>
                    </tp:taxon-name><tp:taxon-status xmlns:xlink="http://www.w3.org/1999/xlink" xlink:type="simple">sp. n.</tp:taxon-status><xref ref-type="fig" rid="F2">Figs 5</xref><xref ref-type="fig" rid="F6">, 16</xref><xref ref-type="fig" rid="F7">–</xref><xref ref-type="fig" rid="F8">24</xref></tp:nomenclature><tp:treatment-sec sec-type="Diagnosis"><title>Diagnosis.</title><p><italic><tp:taxon-name>Paraberismyia triunfo</tp:taxon-name></italic> can be distinguished from other species in the genus by having the combination of wing cell <italic>cu</italic>p not completely covered with microtrichia and abdominal sternites 2–5 with distinct dark lateral markings. It is also the only species in which the pleura of the female (<xref ref-type="fig" rid="F7">Fig. 19</xref>) is completely dark, without yellow coloration.</p></tp:treatment-sec><tp:treatment-sec sec-type="Description"><title>Description.</title><p><bold>Male</bold> (<xref ref-type="fig" rid="F6">Figs 16</xref>, <xref ref-type="fig" rid="F7">18</xref>). <italic>Head</italic>: Black, without metallic reflections; lower frons and face densely silvery gray tomentose, lower frons usually with a very narrow bare median line, occiput also tomentose except for median occipital sclerite, but tomentum is sparser and dark, not strongly contrasting with background coloration, median area of upper frons very sparsely tomentose; upper frons with scattered dark pilosity, lower frons just above antennae with brownish pilosity that is shorter than scape; face pilose with dark, longer hairs about length of scape, sometimes a few pale hairs intermixed; gena with pale yellowish hairs a little longer than those of face, occiput with scattered long pale hairs; eye densely pilose, hairs brownish black, about half length of scape; antenna 0.97–1.07 length of head, first two segments and first two flagellomeres yellowish, third and sometimes fourth flagellomeres yellow internally, apical flagellomeres brownish black; first two antennal segments with stiff black hairs, longer hairs on flagellum black; palpus dark yellow, with numerous long hairs, those on first segment pale yellowish, second segment with hairs mostly black; proboscis yellow.</p><fig id="F6" position="float" orientation="portrait"><label>Figures 16–17.</label><caption><p>Dorsal views of <italic><tp:taxon-name>Paraberismyia triunfo</tp:taxon-name></italic> Woodley. <bold>16</bold> Male (paratype) <bold>17</bold> Female (paratype).</p></caption><graphic xmlns:xlink="http://www.w3.org/1999/xlink" xlink:href="ZooKeys-353-025-g006.jpg" position="float" orientation="portrait" xlink:type="simple"/></fig><fig id="F7" position="float" orientation="portrait"><label>Figures 18–19.</label><caption><p>Left lateral views of <italic><tp:taxon-name>Paraberismyia triunfo</tp:taxon-name></italic> Woodley. <bold>18</bold> Male (paratype) <bold>19</bold> Female (paratype).</p></caption><graphic xmlns:xlink="http://www.w3.org/1999/xlink" xlink:href="ZooKeys-353-025-g007.jpg" position="float" orientation="portrait" xlink:type="simple"/></fig><!--PageBreak--><p><italic>Thorax</italic>: Scutum and scutellum metallic bluish (<xref ref-type="fig" rid="F6">Fig. 16</xref>), but medial portion of scutum postsuturally and sometimes lateral margins of scutum bronzy black, postpronotal lobe and postalar callus brownish; pleura blackish brown, anepisternum and katepisternum with some dull greenish metallic reflections, posterior margin of anepimeron usually brownish; mesonotum finely, densely punctate; thorax with grayish tomentum present over most of prothorax, narrow anterior margin of anepisternum, entire katepimeron and meron, anatergite, much sparser on mediotergite, and dense and conspicuous on subscutellum; anepisternum on dorsal half bare and shiny medially; mostly pilose with long, erect pale hairs, a little longer than first two antennal segments combined, intermixed with short, pale, semi-appressed hairs on scutum and scutellum, with anteromedial part of anepisternum, entire katepimeron, meron, anatergite, mediotergite, and subscutellum without pilosity; hind tarsus with tarsomeres 1–3 weakly inflated; legs (<xref ref-type="fig" rid="F7">Fig. 18</xref>) yellowish, except fore and mid femora can be weakly browned apically, hind femur brown on apical one-fourth to one-half, front tibia usually partly suffused with brownish coloration, hind tibia entirely brownish black, and all tarsi are brownish-black except middle basitarsus is paler on basal three-fourths, and hind basitarsus is yellowish, sometimes vaguely brownish at extreme apex dorsally; legs short pilose, posterior surfaces of all femora with longer, erect pale hairs, posteroventral surface of hind tibia with scattered longer, erect hairs, coloration of pilosity similar to cuticular ground color, except hind basitarsus, fore and mid tibiae, and apices of femora have blackish hairs; wing hyaline, evenly infuscate anteriorly and apically, weakly so on posterior part of wing, cell r<sub>1</sub> brown, veins brownish, yellowish at extreme base of wing; cell <italic>cu</italic>p with with microtrichia but a large area medially is bare; halter with stem yellowish, knob dark brown.</p><p><italic>Abdomen</italic>: Tergites (<xref ref-type="fig" rid="F6">Fig. 16</xref>) dark brownish with extensive medial, translucent pale area on tergites 1–5, wider anteriorly on tergites 3–5, tergal grooves brown, tergite 6 and beyond brown; sternites 1–5 pale yellowish, sternites 2–5 with distinct lateral triangular brown markings, sternite 6 and beyond brown; tergites vaguely, almost imperceptibly tomentose, quite shiny, with short, blackish pilosity, lateral margins with a fringe of dark hairs longer than antennal flagellum; sternites with short, yellowish hairs, mostly dark on lateral markings and becoming dark on dark-colored posterior segments.</p><!--PageBreak--><!--PageBreak--><p><italic>Terminalia</italic>: Gonocoxites (<xref ref-type="fig" rid="F8">Fig. 20</xref>) with lateral margins tapering anteriorly, arcuate, with low, broadly rounded process ventral to gonostylus; gonocoxal apodemes short, not reaching anterior margin of genital capsule; synsternite of genital capsule with triangular-shaped process that is moderately rounded at apex (<xref ref-type="fig" rid="F8">Fig. 20</xref>); gonostylus (<xref ref-type="fig" rid="F8">Figs 20</xref>, <xref ref-type="fig" rid="F8">21</xref>) slightly arcuate, shorter than in <italic><tp:taxon-name>Paraberismyia tzontehuitza</tp:taxon-name></italic>, with internal ventral triangular process on ventral margin that is more medial and proportionately smaller than in <italic><tp:taxon-name>Paraberismyia tzontehuitza</tp:taxon-name></italic>; phallic complex (<xref ref-type="fig" rid="F8">Figs 22</xref>, <xref ref-type="fig" rid="F8">23</xref>) trifid, strongly arcuate in lateral view, lobes slender, lateral lobes very slightly arcuate medially, medial lobe shorter than lateral lobes; epandrium (<xref ref-type="fig" rid="F8">Fig. 24</xref>) narrow, posterior margin evenly rounded but with angular corners; cercus of moderate width, apex moderately rounded.</p><fig id="F8" position="float" orientation="portrait"><label>Figures 20–24.</label><caption><p>Male terminalia of <italic><tp:taxon-name>Paraberismyia triunfo</tp:taxon-name></italic> Woodley. <bold>20</bold> Genital capsule, dorsal view <bold>21</bold> Gonostylus, lateral view <bold>22</bold> Phallic complex, dorsal view <bold>23</bold> Phallic complex, left lateral view <bold>24</bold> Epandrium and postgenital segments.</p></caption><graphic xmlns:xlink="http://www.w3.org/1999/xlink" xlink:href="ZooKeys-353-025-g008.jpg" position="float" orientation="portrait" xlink:type="simple"/></fig><p><italic>Length</italic>: 7.2–7.5 mm.</p><p><bold>Female</bold> (<xref ref-type="fig" rid="F6">Figs 17</xref>, <xref ref-type="fig" rid="F7">19</xref>). Differs from male as follows: <!--PageBreak--><italic>Head</italic>: Frons 0.20–0.23 width of head at anterior ocellus; upper frons (<xref ref-type="fig" rid="F2">Fig. 5</xref>) black, without metallic reflections, very finely punctate; lower frons with inverted triangular bare area which extends from upper frons that has curved lateral margins; pilosity of head shorter than in male, at most one-half length of scape, except on gena; upper frons evenly, sparsely pilose with pale hairs; pilosity of face mostly to entirely pale; antenna longer than in male, 1.16–1.30 length of head; palpus more robust.</p><p><italic>Thorax</italic>: Scutum and scutellum (<xref ref-type="fig" rid="F6">Fig. 17</xref>) dark metallic greenish blue, without prescutellar bronzy area, but postpronotal lobe dark yellow around margins; pilosity generally shorter, on scutum at most as long as first antennal segment and without noticeable longer, erect hairs; hind tarsus (<xref ref-type="fig" rid="F7">Fig. 19</xref>) without inflated tarsomeres; pilosity of legs similar to that of male, but posterior hairs on femora are shorter.</p><p><italic>Abdomen</italic>: Tergites (<xref ref-type="fig" rid="F6">Fig. 17</xref>) with yellowish areas not especially translucent; sternite 6 variably yellow along anterior margin and/or medially; cerci small but robust, second segment shorter than first, both segments brownish, pilosity dark.</p><p><italic>Length</italic>: 6.3–7.3 mm.</p></tp:treatment-sec><tp:treatment-sec sec-type="Distribution"><title>Distribution.</title><p>Known only from the state of Chiapas, Mexico and Totonicapán Department in southwestern Guatemala.</p></tp:treatment-sec><tp:treatment-sec sec-type="Type material"><title>Type material.</title><p>Holotype male (USNM), <bold>MEXICO:</bold> Chiapas, El Triunfo (49 km S of Jaltenango, <named-content xmlns:xlink="http://www.w3.org/1999/xlink" content-type="dwc:verbatimCoordinates" xlink:type="simple">15°39.4'N, 92°48.5'W</named-content>), 1300–2000 meters, 13–15.v.1985, W.N. Mathis. The holotype is in excellent condition. Paratypes (all in USNM): 5 males, 13 females, same data as holotype; 2 males, 2 females, same data as holotype except elevation 1500 meters and collected by A. Freidberg; 5 females, same data as holotype except elevation 2000 meters and collected by A. Freidberg; 3 males, <bold>GUATEMALA:</bold> Totonicapán Department, <named-content xmlns:xlink="http://www.w3.org/1999/xlink" content-type="dwc:verbatimCoordinates" xlink:type="simple">14°55'N, 91°22'W</named-content>, July 1902, Dr. Eisen.</p></tp:treatment-sec><tp:treatment-sec sec-type="Etymology"><title>Etymology.</title><p>The species epithet, <italic>triunfo</italic>, is a noun in apposition based on the name of the type locality.</p></tp:treatment-sec><tp:treatment-sec sec-type="Remarks"><title>Remarks.</title><p>The specimens from Guatemala were labeled “Totonicapán”, so it is uncertain if this refers to the department or the city within the department. I have included general geographic coordinates for the department in the specimen data citations above. The Guatemala specimens have a slightly paler overall appearance, but this is likely due to the age of the specimens.</p></tp:treatment-sec><tp:treatment-sec><!--Section generated to contain objects referenced in tp:taxon-treatment.--><fig id="F2" position="float" orientation="portrait"><label>Figures 3–6.</label><caption><p>Frontal view of female heads of <italic><tp:taxon-name>Paraberismyia</tp:taxon-name></italic> species. <bold>3</bold> <italic><tp:taxon-name>Paraberismyia chiapas</tp:taxon-name></italic> Woodley (holotype)<bold>4</bold> <italic><tp:taxon-name>Paraberismyia mathisi</tp:taxon-name></italic> Woodley (paratype)<bold>5</bold> <italic><tp:taxon-name>Paraberismyia triunfo</tp:taxon-name></italic> Woodley (paratype) <bold>6</bold> <italic><tp:taxon-name>Paraberismyia tzontehuitza</tp:taxon-name></italic> Woodley (paratype).</p></caption><graphic xmlns:xlink="http://www.w3.org/1999/xlink" xlink:href="ZooKeys-353-025-g002.jpg" position="float" orientation="portrait" xlink:type="simple"/></fig></tp:treatment-sec></tp:taxon-treatment>
